# Supplementary material for: Supplementation of Labneh with Passion Fruit Peel Enhanced Survival of E. coli Nissle 1917 during Simulated Gastrointestinal Digestion and Adhesion to Caco-2 Cells
Source: Foods. 2022 Jun 6;11(11):1663. doi: 10.3390/foods11111663 (PMC9180240; doi:10.3390/foods11111663)
Supplement: Supplementary file 1 [file foods-11-01663-s001.zip]

Archive with 1 entries (1 files):
- foods-1739161-supplementary.pdf
